# Supplementary material for: Proteome and Interactome Linked to Metabolism, Genetic Information Processing, and Abiotic Stress in Gametophytes of Two Woodferns
Source: Int J Mol Sci. 2023 Aug 4;24(15):12429. doi: 10.3390/ijms241512429 (PMC10419320; doi:10.3390/ijms241512429)
Supplement: Supplementary file 1 [file ijms-24-12429-s001.zip]

Archive with 1 entries (1 files):
- ijms-2493942-supplementary.pdf
